# Supplementary material for: Cortical CD200–CD200R and CD47–SIRPα expression is associated with multiple sclerosis pathology
Source: Brain Commun. 2024 Aug 7;6(4):fcae264. doi: 10.1093/braincomms/fcae264 (PMC11339711; doi:10.1093/braincomms/fcae264)
Supplement: fcae264_Supplementary_Data [file fcae264_supplementary_data.zip]

Archive with 2 entries (2 files):
- Supplementary_Figure 1.pdf
- Supplementary_material_Script_checkpoint_open.txt
