# Supplementary material for: Cortical CD200–CD200R and CD47–SIRPα expression is associated with multiple sclerosis pathology
Source: Brain Commun. 2024 Aug 7;6(4):fcae264. doi: 10.1093/braincomms/fcae264 (PMC11339711; doi:10.1093/braincomms/fcae264)
Supplement: fcae264_Supplementary_Data [file fcae264_supplementary_data.zip › Supplementary_material_Script_checkpoint_open.txt]

##Analysis of immune inhibition in the NAGM project
## Aletta April 11

#####Load_packages#######

library(plyr)
library(lme4)
library(car)
library(readxl)
library(ggplot2)
library(emmeans)
library(ggridges)
library(dplyr)


data_summary <- function(data, varname, groupnames){
  require(plyr)
  summary_func <- function(x, col){
    c(mean = mean(x[[col]], na.rm=TRUE),
      sd = sd(x[[col]], na.rm=TRUE),
      sem = sd(x[[col]], na.rm=TRUE) / sqrt(sum(!is.na(x[[col]]))))
  }
  data_sum<-ddply(data, groupnames, .fun=summary_func,
                  varname)
  data_sum <- plyr::rename(data_sum, c("mean" = varname))
  return(data_sum)
}


#NeuN
#No lesions

NeuN_all <-read_excel("Z:/Immuno/CD200 & CD47/NeuN.xlsx",
                      sheet = "all")

Data_NeuN_summary <- data_summary(NeuN_all, varname = "NeuN_per_mm2",
                                  groupnames = c("diagnosis","Name"))


Data_NeuN <- read_excel("Z:/Immuno/CD200 & CD47/NeuN.xlsx",
                                sheet = "no_lesions")

NeuN_GM <- subset(Data_NeuN, Name == "GM")
glm_NeuN_GM <- glm(NeuN_per_mm2 ~ diagnosis, family = 'quasipoisson', data=NeuN_GM)
summary(glm_NeuN_GM)
anova(glm_NeuN_GM)
Anova(glm_NeuN_GM)  #n.s.

NeuN_L1 <- subset(Data_NeuN, Name == "L1")
glm_NeuN_L1 <- glm(NeuN_per_mm2 ~ diagnosis, family = 'quasipoisson', data=NeuN_L1)
summary(glm_NeuN_L1)
anova(glm_NeuN_L1)
Anova(glm_NeuN_L1)  #n.s.

NeuN_L2 <- subset(Data_NeuN, Name == "L2")
glm_NeuN_L2 <- glm(NeuN_per_mm2 ~ diagnosis, family = 'quasipoisson', data=NeuN_L2)
summary(glm_NeuN_L2)
anova(glm_NeuN_L2)
Anova(glm_NeuN_L2)  #n.s.

NeuN_L3 <- subset(Data_NeuN, Name == "L3")
glm_NeuN_L3 <- glm(NeuN_per_mm2 ~ diagnosis, family = 'quasipoisson', data=NeuN_L3)
summary(glm_NeuN_L3)
anova(glm_NeuN_L3)
Anova(glm_NeuN_L3)  #n.s.

NeuN_L4 <- subset(Data_NeuN, Name == "L4")
glm_NeuN_L4 <- glm(NeuN_per_mm2 ~ diagnosis, family = 'quasipoisson', data=NeuN_L4)
summary(glm_NeuN_L4)
anova(glm_NeuN_L4)
Anova(glm_NeuN_L4)  #n.s.

NeuN_L5 <- subset(Data_NeuN, Name == "L5")
glm_NeuN_L5 <- glm(NeuN_per_mm2 ~ diagnosis, family = 'quasipoisson', data=NeuN_L5)
summary(glm_NeuN_L5)
anova(glm_NeuN_L5)
Anova(glm_NeuN_L5)  #n.s.

NeuN_L6 <- subset(Data_NeuN, Name == "L6")
glm_NeuN_L6 <- glm(NeuN_per_mm2 ~ diagnosis, family = 'quasipoisson', data=NeuN_L6)
summary(glm_NeuN_L6)
anova(glm_NeuN_L6)
Anova(glm_NeuN_L6)  #n.s.

#LESIONS

Data_NeuN_lesions <- read_excel("Z:/Immuno/CD200 & CD47/NeuN.xlsx",
                                   sheet = "lesions")

NeuN_lesions_L1 <- subset(Data_NeuN_lesions, Group == "L1")

glm_NeuN_lesions_L1 <- glm(NeuN_per_mm2 ~ Sample, family = 'quasipoisson', data=NeuN_lesions_L1)
summary(glm_NeuN_lesions_L1)
anova(glm_NeuN_lesions_L1)
Anova(glm_NeuN_lesions_L1)  #sig
em <- emmeans(glm_NeuN_lesions_L1, "Sample")
contrast(em, "pairwise", adjust = "FDR") #NS

NeuN_lesions_L2 <- subset(Data_NeuN_lesions, Group == "L2")

glm_NeuN_lesions_L2 <- glm(NeuN_per_mm2 ~ Sample, family = 'quasipoisson', data=NeuN_lesions_L2)
summary(glm_NeuN_lesions_L2)
anova(glm_NeuN_lesions_L2)
Anova(glm_NeuN_lesions_L2)  #sig
em <- emmeans(glm_NeuN_lesions_L2, "Sample")
contrast(em, "pairwise", adjust = "FDR") #NAGM vs lesion 0.0099

NeuN_lesions_L3 <- subset(Data_NeuN_lesions, Group == "L3")

glm_NeuN_lesions_L3 <- glm(NeuN_per_mm2 ~ Sample, family = 'quasipoisson', data=NeuN_lesions_L3)
summary(glm_NeuN_lesions_L3)
anova(glm_NeuN_lesions_L3)
Anova(glm_NeuN_lesions_L3)  #sig
em <- emmeans(glm_NeuN_lesions_L3, "Sample")
contrast(em, "pairwise", adjust = "FDR")#NAGM vs lesion 0.04

NeuN_lesions_L4 <- subset(Data_NeuN_lesions, Group == "L4")

glm_NeuN_lesions_L4 <- glm(NeuN_per_mm2 ~ Sample, family = 'quasipoisson', data=NeuN_lesions_L4)
summary(glm_NeuN_lesions_L4)
anova(glm_NeuN_lesions_L4)
Anova(glm_NeuN_lesions_L4)  #sig
em <- emmeans(glm_NeuN_lesions_L4, "Sample")
contrast(em, "pairwise", adjust = "FDR")#NAGM vs lesion 0.0012 & NAGM vs peri 0.0012

NeuN_lesions_L5 <- subset(Data_NeuN_lesions, Group == "L5")

glm_NeuN_lesions_L5 <- glm(NeuN_per_mm2 ~ Sample, family = 'quasipoisson', data=NeuN_lesions_L5)
summary(glm_NeuN_lesions_L5)
anova(glm_NeuN_lesions_L5)
Anova(glm_NeuN_lesions_L5)  #sig
em <- emmeans(glm_NeuN_lesions_L5, "Sample")
contrast(em, "pairwise", adjust = "FDR") #NS

NeuN_lesions_L6 <- subset(Data_NeuN_lesions, Group == "L6")

glm_NeuN_lesions_L6 <- glm(NeuN_per_mm2 ~ Sample, family = 'quasipoisson', data=NeuN_lesions_L6)
summary(glm_NeuN_lesions_L6)
anova(glm_NeuN_lesions_L6)
Anova(glm_NeuN_lesions_L6)  #sig
em <- emmeans(glm_NeuN_lesions_L6, "Sample")
contrast(em, "pairwise", adjust = "FDR") #NAGM vs lesion 0.02


#CD200
#qPCR
qPCR_data <- read_excel("Z:/Immuno/CD200 & CD47/qPCR_data_grouped.xlsx",
                        sheet = "no lesions")

#cd200 expression different in ms vs con

glm_cd200_qpcr <- glm(Delta_CD200 ~ Group, family = 'quasipoisson', data=qPCR_data)
anova(glm_cd200_qpcr)
Anova(glm_cd200_qpcr) #significant, p=0.03

CD200_qpcr <- data_summary(qPCR_data, varname = "Delta_CD200",
                           groupnames = c("Group")) #CD200 expression is lower in MS compared to controls


#IHC

Data_CD200 <- read_excel("Z:/Immuno/CD200 & CD47/CD200_OD.xlsx",
                        sheet = "OD_no_lesions")
Summary_CD200 <- data_summary(Data_CD200, varname = "OD",
                             groupnames = c("Diagnosis","Parent"))

glm_CD200_layers <- glm(OD ~ Parent, family = 'quasipoisson', data=Data_CD200)
summary(glm_CD200_layers)
anova(glm_CD200_layers)
Anova(glm_CD200_layers)
em <- emmeans(glm_CD200_layers, "Parent")
contrast(em, "pairwise", adjust = "FDR") 

glm_CD200_layers_MS <- glm(OD ~ Parent, family = 'quasipoisson', data=subset(Data_CD200, Diagnosis == "MS"))
summary(glm_CD200_layers_MS)
anova(glm_CD200_layers_MS)
Anova(glm_CD200_layers_MS)
em <- emmeans(glm_CD200_layers_MS, "Parent")
contrast(em, "pairwise", adjust = "FDR")

glm_CD200_layers_CON <- glm(OD ~ Parent, family = 'quasipoisson', data=subset(Data_CD200, Diagnosis == "CON"))
summary(glm_CD200_layers_CON)
anova(glm_CD200_layers_CON)
Anova(glm_CD200_layers_CON)
em <- emmeans(glm_CD200_layers_CON, "Parent")
contrast(em, "pairwise", adjust = "FDR")

CD200_GM <- subset(Data_CD200, Parent == "GM")
glm_CD200_GM <- glm(OD ~ Diagnosis, family = 'quasipoisson', data=CD200_GM)
summary(glm_CD200_GM)
anova(glm_CD200_GM)
Anova(glm_CD200_GM)

CD200_L1 <- subset(Data_CD200, Parent == "L1")
glm_CD200_L1 <- glm(OD ~ Diagnosis, family = 'quasipoisson', data=CD200_L1)
summary(glm_CD200_L1)
anova(glm_CD200_L1)
Anova(glm_CD200_L1) #SIG

CD200_L2 <- subset(Data_CD200, Parent == "L2")
glm_CD200_L2 <- glm(OD ~ Diagnosis, family = 'quasipoisson', data=CD200_L2)
summary(glm_CD200_L2)
anova(glm_CD200_L2)
Anova(glm_CD200_L2) #SIG

CD200_L3 <- subset(Data_CD200, Parent == "L3")
glm_CD200_L3 <- glm(OD ~ Diagnosis, family = 'quasipoisson', data=CD200_L3)
summary(glm_CD200_L3)
anova(glm_CD200_L3)
Anova(glm_CD200_L3)

CD200_L4 <- subset(Data_CD200, Parent == "L4")
glm_CD200_L4 <- glm(OD ~ Diagnosis, family = 'quasipoisson', data=CD200_L4)
summary(glm_CD200_L4)
anova(glm_CD200_L4)
Anova(glm_CD200_L4)

CD200_L5 <- subset(Data_CD200, Parent == "L5")
glm_CD200_L5 <- glm(OD ~ Diagnosis, family = 'quasipoisson', data=CD200_L5)
summary(glm_CD200_L5)
anova(glm_CD200_L5)
Anova(glm_CD200_L5)

CD200_L6 <- subset(Data_CD200, Parent == "L6")
glm_CD200_L6 <- glm(OD ~ Diagnosis, family = 'quasipoisson', data=CD200_L6)
summary(glm_CD200_L6)
anova(glm_CD200_L6)
Anova(glm_CD200_L6)

CD200GMWM <- read_excel("Z:/Immuno/CD200 & CD47/All_data.xlsx")
glm_CD200WM <- glm(CD200_WM ~ Diagnosis, family = 'quasipoisson', data=CD200GMWM )
summary(glm_CD200WM)
anova(glm_CD200WM)
Anova(glm_CD200WM)

Data_CD200_lesions <- read_excel("Z:/Immuno/CD200 & CD47/CD200_OD.xlsx",
                                 sheet = "OD_lesions")

Summary_CD200_lesions <- data_summary(Data_CD200_lesions, varname = "Fold_change",
                                     groupnames = c("Class"))

glm_CD200_GM_ihc <- glm(Fold_change ~ Class + NeuN, family = 'quasipoisson', data=Data_CD200_lesions)
summary(glm_CD200_GM_ihc)
anova(glm_CD200_GM_ihc)
Anova(glm_CD200_GM_ihc)  #sig
em <- emmeans(glm_CD200_GM_ihc, "Class")
contrast(em, "pairwise", adjust = "FDR") #SIG FOR GM vs LESION AND PERI VS LESION


#CD47
#qPCR

glm_cd47_qpcr <- glm(Delta_CD47 ~ Group, family = 'quasipoisson', data=qPCR_data)
anova(glm_cd47_qpcr)
Anova(glm_cd47_qpcr) #n.s


#ihc
Data_CD47 <- read_excel("Z:/Immuno/CD200 & CD47/CD47.xlsx",
                        sheet = "all")
Summary_CD47 <- data_summary(Data_CD47, varname = "OD_mean",
                               groupnames = c("Diagnosis","Sample"))

Data_CD47_no_lesions <- read_excel("Z:/Immuno/CD200 & CD47/CD47.xlsx",
                                   sheet = "no lesions")

Summary_CD47 <- data_summary(Data_CD47_no_lesions, varname = "OD_mean",
                              groupnames = c("diagnosis","Parent"))


glm_CD47_layers <- glm(OD_mean ~ Parent, family = 'quasipoisson', data=Data_CD47_no_lesions)
summary(glm_CD47_layers)
anova(glm_CD47_layers)
Anova(glm_CD47_layers)
em <- emmeans(glm_CD47_layers, "Parent")
contrast(em, "pairwise", adjust = "FDR") 

glm_CD47_layers_MS <- glm(OD_mean ~ Parent, family = 'quasipoisson', data=subset(Data_CD47_no_lesions, diagnosis == "MS"))
summary(glm_CD47_layers_MS)
anova(glm_CD47_layers_MS)
Anova(glm_CD47_layers_MS)
em <- emmeans(glm_CD47_layers_MS, "Parent")
contrast(em, "pairwise", adjust = "FDR")

glm_CD47_layers_CON <- glm(OD_mean ~ Parent, family = 'quasipoisson', data=subset(Data_CD47_no_lesions, diagnosis == "CON"))
summary(glm_CD47_layers_CON)
anova(glm_CD47_layers_CON)
Anova(glm_CD47_layers_CON)
em <- emmeans(glm_CD47_layers_CON, "Parent")
contrast(em, "pairwise", adjust = "FDR")


CD47_GM <- subset(Data_CD47, Sample == "GM")
glm_CD47_GM <- glm(OD_mean ~ Diagnosis, family = 'quasipoisson', data=CD47_GM)
summary(glm_CD47_GM)
anova(glm_CD47_GM)
Anova(glm_CD47_GM)

CD47_L1 <- subset(Data_CD47, Sample == "L1")
glm_CD47_L1 <- glm(OD_mean ~ Diagnosis, family = 'quasipoisson', data=CD47_L1)
summary(glm_CD47_L1)
anova(glm_CD47_L1)
Anova(glm_CD47_L1)

CD47_L2 <- subset(Data_CD47, Sample == "L2")
glm_CD47_L2 <- glm(OD_mean ~ Diagnosis, family = 'quasipoisson', data=CD47_L2)
summary(glm_CD47_L2)
anova(glm_CD47_L2)
Anova(glm_CD47_L2) 

CD47_L3 <- subset(Data_CD47, Sample == "L3")
glm_CD47_L3 <- glm(OD_mean ~ Diagnosis, family = 'quasipoisson', data=CD47_L3)
summary(glm_CD47_L3)
anova(glm_CD47_L3)
Anova(glm_CD47_L3)

CD47_L4 <- subset(Data_CD47, Sample == "L4")
glm_CD47_L4 <- glm(OD_mean ~ Diagnosis, family = 'quasipoisson', data=CD47_L4)
summary(glm_CD47_L4)
anova(glm_CD47_L4)
Anova(glm_CD47_L4)

CD47_L5 <- subset(Data_CD47, Sample == "L5")
glm_CD47_L5 <- glm(OD_mean ~ Diagnosis, family = 'quasipoisson', data=CD47_L5)
summary(glm_CD47_L5)
anova(glm_CD47_L5)
Anova(glm_CD47_L5)

CD47_L6 <- subset(Data_CD47, Sample == "L6")
glm_CD47_L6 <- glm(OD_mean ~ Diagnosis, family = 'quasipoisson', data=CD47_L6)
summary(glm_CD47_L6)
anova(glm_CD47_L6)
Anova(glm_CD47_L6)


Data_CD47_lesions <- read_excel("Z:/Immuno/CD200 & CD47/CD47.xlsx",
                                sheet = "lesions_R")

Summary_CD47_lesions <- data_summary(Data_CD47_lesions, varname = "Fold_change",
                             groupnames = c("Sample_group"))
Data_CD47_lesions <- subset(Data_CD47, Lesion_data=="Yes")


glm_CD47_GM_ihc <- glm(Fold_change ~ Sample + NeuN, family = 'quasipoisson', data=Data_CD47_lesions)
summary(glm_CD47_GM_ihc)
anova(glm_CD47_GM_ihc)
Anova(glm_CD47_GM_ihc)  #sig
em <- emmeans(glm_CD47_GM_ihc, "Sample")
contrast(em, "pairwise", adjust = "FDR") #SIGNIFICANT GM vs LESION 0.0002


#CD200R 
#qpcr

glm_cd200r_qpcr <- glm(Delta_CD200R ~ Group, family = 'quasipoisson', data=qPCR_data)
anova(glm_cd200r_qpcr)
Anova(glm_cd200r_qpcr) #significant, p=0.019


#ihc

Data_CD200R <- read_excel("Z:/Immuno/CD200 & CD47/CD200R.xlsx",
                                     sheet = "all")
Summary_CD200R <- data_summary(Data_CD200R, varname = "Nr_CD200R_per_mm2",
                                                    groupnames = c("Diagnosis","Group"))

Data_CD200R_no_lesions <- read_excel("Z:/Immuno/CD200 & CD47/CD200R.xlsx",
                                     sheet = "no lesions")


glm_CD200R_GM_ihc <- glm(Nr_CD200R_per_mm2 ~ Diagnosis, family = 'quasipoisson', data=Data_CD200R_no_lesions)
summary(glm_CD200R_GM_ihc)


#lesions
Data_CD200R_lesions <- read_excel("Z:/Immuno/CD200 & CD47/CD200R.xlsx",
                                sheet = "lesions")


glm_CD200R_lesion_ihc <- glm(Nr_CD200R_per_mm2 + NeuN ~ Group, family = 'quasipoisson', data=Data_CD200R_lesions)
summary(glm_CD200R_lesion_ihc)
anova(glm_CD200R_lesion_ihc)
Anova(glm_CD200R_lesion_ihc)  #sig
em <- emmeans(glm_CD200R_lesion_ihc, "Group")
contrast(em, "pairwise", adjust = "FDR") #SIGNIFICANT PERI-LESION vs GM and LESION vs GM


#SIRPA
#qpcr

glm_sirpa_qpcr <- glm(Delta_SIRPa ~ Group, family = 'quasipoisson', data=qPCR_data)
anova(glm_sirpa_qpcr)
Anova(glm_sirpa_qpcr) #n.s

#ihc

Data_sirpa_pos_cells <- read_excel("Z:/Immuno/CD200 & CD47/SIRPa_updated.xlsx",
                                   sheet = "all")
sirpa_no_lesions <- subset(Data_sirpa_pos_cells, Lesion_dataset == "no")

Summary_sirpa <- data_summary(sirpa_no_lesions, varname = "SIRPa_per_mm2",
                             groupnames = c("Diagnosis","Name"))


glm_sirpa_layers <- glm(SIRPa_per_mm2 ~ Name, family = 'quasipoisson', data=sirpa_no_lesions)
summary(glm_sirpa_layers)
anova(glm_sirpa_layers)
Anova(glm_sirpa_layers)
em <- emmeans(glm_sirpa_layers, "Name")
contrast(em, "pairwise", adjust = "FDR") 

glm_sirpa_layers_MS <- glm(SIRPa_per_mm2 ~ Name, family = 'quasipoisson', data=subset(sirpa_no_lesions, Diagnosis == "MS"))
summary(glm_sirpa_layers_MS)
anova(glm_sirpa_layers_MS)
Anova(glm_sirpa_layers_MS)
em <- emmeans(glm_sirpa_layers_MS, "Name")
contrast(em, "pairwise", adjust = "FDR")

glm_sirpa_layers_MS <- glm(SIRPa_per_mm2 ~ Name, family = 'quasipoisson', data=subset(sirpa_no_lesions, Diagnosis == "CON"))
summary(glm_sirpa_layers_MS)
anova(glm_sirpa_layers_MS)
Anova(glm_sirpa_layers_MS)
em <- emmeans(glm_sirpa_layers_MS, "Name")
contrast(em, "pairwise", adjust = "FDR")


glm_CD200R_lesion_ihc <- glm(Nr_CD200R_per_mm2 + NeuN ~ Group, family = 'quasipoisson', data=Data_CD200R_lesions)
summary(glm_CD200R_lesion_ihc)
anova(glm_CD200R_lesion_ihc)
Anova(glm_CD200R_lesion_ihc)  #sig
em <- emmeans(glm_CD200R_lesion_ihc, "Group")
contrast(em, "pairwise", adjust = "FDR")

SIRPa_GM <- subset(Data_sirpa_pos_cells, Name == "GM")
glm_SIRPa_GM <- glm(SIRPa_per_mm2 ~ Diagnosis, family = 'quasipoisson', data=SIRPa_GM)
summary(glm_SIRPa_GM)
anova(glm_SIRPa_GM)
Anova(glm_SIRPa_GM)  #n.s.

SIRPa_L1 <- subset(Data_sirpa_pos_cells, Name == "L1")
glm_SIRPa_L1 <- glm(SIRPa_per_mm2 ~ Diagnosis, family = 'quasipoisson', data=SIRPa_L1)
summary(glm_SIRPa_L1)
anova(glm_SIRPa_L1)
Anova(glm_SIRPa_L1)  #n.s.

SIRPa_L2 <- subset(Data_sirpa_pos_cells, Name == "L2")
glm_SIRPa_L2 <- glm(SIRPa_per_mm2 ~ Diagnosis, family = 'quasipoisson', data=SIRPa_L2)
summary(glm_SIRPa_L2)
anova(glm_SIRPa_L2)
Anova(glm_SIRPa_L2)  #n.s.

SIRPa_L3 <- subset(Data_sirpa_pos_cells, Name == "L3")
glm_SIRPa_L3 <- glm(SIRPa_per_mm2 ~ Diagnosis, family = 'quasipoisson', data=SIRPa_L3)
summary(glm_SIRPa_L3)
anova(glm_SIRPa_L3)
Anova(glm_SIRPa_L3)  #n.s.

SIRPa_L4 <- subset(Data_sirpa_pos_cells, Name == "L4")
glm_SIRPa_L4 <- glm(SIRPa_per_mm2 ~ Diagnosis, family = 'quasipoisson', data=SIRPa_L4)
summary(glm_SIRPa_L4)
anova(glm_SIRPa_L4)
Anova(glm_SIRPa_L4)  #n.s.

SIRPa_L5 <- subset(Data_sirpa_pos_cells, Name == "L5")
glm_SIRPa_L5 <- glm(SIRPa_per_mm2 ~ Diagnosis, family = 'quasipoisson', data=SIRPa_L5)
summary(glm_SIRPa_L5)
anova(glm_SIRPa_L5)
Anova(glm_SIRPa_L5)  #n.s.

SIRPa_L6 <- subset(Data_sirpa_pos_cells, Name == "L6")
glm_SIRPa_L6 <- glm(SIRPa_per_mm2 ~ Diagnosis, family = 'quasipoisson', data=SIRPa_L6)
summary(glm_SIRPa_L6)
anova(glm_SIRPa_L6)
Anova(glm_SIRPa_L6)  #n.s.


Data_sirpa_pos_cells_lesions <- subset(Data_sirpa_pos_cells, Lesion_data == "Yes")

glm_SIRPa_GM_ihc <- glm(Fold_change ~ Name + NeuN_per_mm2, family = 'quasipoisson', data=Data_sirpa_pos_cells_lesions)
summary(glm_SIRPa_GM_ihc)
anova(glm_SIRPa_GM_ihc)
Anova(glm_SIRPa_GM_ihc)  #NS
em <- emmeans(glm_SIRPa_GM_ihc, "Name")
contrast(em, "pairwise", adjust = "FDR")


#How are the variables of interest correlated to each other?

Data <- read_excel("Z:/Immuno/CD200 & CD47/All_data.xlsx")
Data$Ratio_5I <- as.numeric(Data$Ratio_5I)
Data$Ratio_5II <- as.numeric(Data$Ratio_5II)
Data$Ratio_5III <- as.numeric(Data$Ratio_5III)

cor.test(Data$CD200_GM, Data$CD200_WM, use ="complete.obs", method="spearman", exact = FALSE) #SIG
ggplot(Data, aes(x=CD200_GM, y=CD200_WM))+
  geom_point()+
  geom_smooth(method=lm)

cor.test(Data$NeuN_GM, Data$lesion_load, use ="complete.obs", method="spearman", exact = FALSE) #SIG
ggplot(Data, aes(x=NeuN_GM, y=lesion_load))+
  geom_point()+
  geom_smooth(method=lm)

cor.test(Data$NeuN_GM, Data$reactive_load, use ="complete.obs", method="spearman", exact = FALSE) #SIG
ggplot(Data, aes(x=NeuN_GM, y=reactive_load))+
  geom_point()+
  geom_smooth(method=lm)

cor.test(Data$NeuN_GM, Data$dod, use="complete.obs", method="spearman", exact = FALSE) #SIG
ggplot(Data, aes(x=NeuN_GM, y=dod))+
  xlim(180, 480)+
  geom_point()+
  geom_smooth(method=lm)
glm_NeuN_dod_age <- glm(NeuN_GM ~ dod + age, family='quasipoisson', data=Data) 
Anova(glm_NeuN_dod_age) #p=0.05

cor.test(Data$CD200_GM, Data$cortical_load, use ="complete.obs", method="spearman", exact = FALSE) 
ggplot(Data, aes(x=CD200_GM, y=cortical_load))+
  geom_point()+
  geom_smooth(method=lm)+
  xlim(0.3,0.5)+
  ylim(-1,2.5) #SIG


cor.test(Data$CD200_GM, Data$prop_2, use ="complete.obs", method="spearman", exact = FALSE) #SIG
ggplot(Data, aes(x=CD200_GM, y=prop_2))+
  geom_point()+
  geom_smooth(method=lm)+
  xlim(0.3,0.5) #SIG

cor.test(Data$CD200_GM, Data$prop_3, use ="complete.obs", method="spearman", exact = FALSE) #SIG
ggplot(Data, aes(x=CD200_GM, y=prop_3))+
  geom_point()+
  geom_smooth(method=lm)+
  xlim(0.3,0.5) #SIG

cor.test(Data$CD200_GM, Data$prop_4, use ="complete.obs", method="spearman", exact = FALSE) #SIG
ggplot(Data, aes(x=CD200_GM, y=prop_4))+
  geom_point()+
  geom_smooth(method=lm)+
  xlim(0.3,0.5) #SIG

cor.test(Data$CD200_GM, Data$prop_6_new, use ="complete.obs", method="spearman", exact = FALSE) #SIG
ggplot(Data, aes(x=CD200_GM, y=prop_6_new))+
  geom_point()+
  geom_smooth(method=lm)+
  xlim(0.3,0.5) #unsig
